# Supplementary material for: SWAPS: A Modular Deep-Learning Empowered Peptide Identity Propagation Framework Beyond Match-Between-Run
Source: J Proteome Res. 2025 Mar 7;24(4):1926–40. doi: 10.1021/acs.jproteome.4c00972 (PMC11976850; doi:10.1021/acs.jproteome.4c00972)
Supplement: Supplementary file 2 — pr4c00972_si_002.xlsx [file pr4c00972_si_002.xlsx]

## Sheet: SWAPS_setup_and_gain_of_precurs
Table S3. Summary of SWAPS experiment results in Figure 4 and other data usage.
The following are used for SWAPS, so raw file are required					# Precursor gained at maximum FDR = 0.2				FDR (%)	# Total Precursor (union of MaxQuant + SWAPS)
Raw file name	LC Method (min)	Raw file #MSMS/duty cycle (R)	MaxQuant #ID	MaxQuant #ID %	15-min library	30-min library	120-min library	120-min library IM_pred		30-min library	120-min library	120-min library im_pred
20240915_HeLa_DDA_1ug_7min_5to30_1R100ms_R2_1_1_6227	7.5	1	12362	0.703666	-	7570	2978		20	19932	15340	-
20240915_HeLa_DDA_1ug_7min_5to30_2R100ms_R2_1_1_6229	7.5	2	14913	0.848873	-	10084	2262		20	24997	17175	-
20240915_HeLa_DDA_1ug_7min_5to30_3R100ms_R2_1_1_6231	7.5	3	15987	0.910007	-	8717	5011		20	24704	20998	-
Hela_7min_1ug_R2_RA1_1_5148	7.5	5	17568	1	-	19513	7928		19.5/20	37081	25496	-
20240915_HeLa_DDA_2ug_15min_5to35_1R100ms_R1_1_1_6169	15	1	20059	0.607941	-	-	4573		20	-	24632	-
20240915_HeLa_DDA_2ug_15min_5to35_2R100ms_R3_1_1_6235	15	2	24681	0.748022	-	-	6948		20	-	31629	-
20240915_HeLa_DDA_2ug_15min_5to35_3R100ms_R1_1_1_6173	15	3	26518	0.803698	-	-	5021		20	-	31539	-
Hela_15min_2ug_R2_RA1_1_5157	15	6	32995	1	-	-	28179		20	-	61174	-
20240915_HeLa_DDA_5ug_30min_3to45_1R100ms_R2_1_1_6213	30	1	33130	0.639588	-	-	8772		20	-	41902	-
20240915_HeLa_DDA_5ug_30min_3to45_2R100ms_R2_1_1_6215	30	2	39421	0.761038	-	-	16819		20	-	56240	-
20240915_HeLa_DDA_5ug_30min_3to45_3R100ms_R3_1_1_6249	30	3	42363	0.817834	-	-	16938		20	-	59301	-
Hela_30min_5ug_R2_RA1_1_5163	30	7	51799	1	-	-	23760	15435	16.1/19.3	-	75559	67234
The following are only used as library, so no SWAPS applied
Hela_120min_15ug_R2_RA1_1_5220.d	120	10
Hela_120min_15ug_R3_RA1_1_5220.d	120	10
Hela_120min_15ug_R1_RA1_1_5220.d	120	10
Three species Mix A and B, -MixA: 65% human, 5% Ecoli, 30% Yeast -MixB: 65% human, 20% Ecoli, 15% Yeast
MixA_5ug_30min_7R_R1_RA1_1_5133	30	7
MixB_5ug_30min_7R_R1_RA1_1_5134	30	7
MixA_5ug_30min_7R_R2_RA1_1_5135	30	7
MixB_5ug_30min_7R_R2_RA1_1_5136	30	7
MixA_5ug_30min_7R_R3_RA1_1_5137	30	7
MixB_5ug_30min_7R_R3_RA1_1_5138	30	7
MixA_5ug_30min_7R_R4_RA1_1_5139	30	7
MixB_5ug_30min_7R_R4_RA1_1_5140	30	7
